# Supplementary material for: Transcriptome profiling reveals differential gene expression of detoxification enzymes in a hemimetabolous tobacco pest after feeding on jasmonate-silenced Nicotiana attenuata plants
Source: BMC Genomics. 2016 Dec 8;17:1005. doi: 10.1186/s12864-016-3348-0 (PMC5146904; doi:10.1186/s12864-016-3348-0)
Supplement: Additional file 1: Table S1. — Putatively unique transcripts (PUTs) used in real-time qPCR (RT-qPCR) expression analysis. (XLSX 12 kb) [file 12864_2016_3348_MOESM1_ESM.xlsx]

## Sheet: Sheet1
Table S1: Putatively unique transcripts (PUTs) used in real-time qPCR (RT-qPCR) expression analysis.
PUTs	Contigs	Complete CDS	Primer forward for RT-qPCR	Primer left for RT-qPCR
Differentially expressed (DE) PUTs identified after RNAseq
Tn_GST	TR2208|c0_g1_i1 TR2208|c0_g1_i3 TR2208|c0_g1_i4 TR2208|c0_g1_i5 TR2208|c0_g1_i7 * TR2208|c0_g1_i8 * TR2208|c0_g1_i9 TR2208|c0_g1_i10	yes	CTTGGGTAGATCAGTATGGGC	ATGTTCGGGTACTTGCTGAC
Tn_UGT	TR7143|c2_g1_i1* TR7143|c2_g1_i2* TR7143|c2_g1_i3 TR7143|c2_g1_i5 TR7143|c2_g1_i6 TR7143|c2_g1_i7 TR7143|c2_g1_i8 TR7143|c2_g1_i9 TR7143|c2_g1_i10* TR7143|c2_g1_i11	yes	TCCTCTCAAAGATCAACACGAC	CTCTAGCATACCCAAACCCAG
Tn_serine_protease1	TR15565|c1_g1_i2** TR15565|c1_g1_i3** TR15565|c1_g1_i4** TR15565|c1_g1_i5** TR15565|c1_g1_i6*,**	yes	GCGAGGCAATACTGAAAACG	TCCGATAATGTTGAGGTTGGC
Tn_serine_protease2	TR26626|c1_g1_i1**	yes	TCACACCCAACCACGTTATC	CGAATTTGAACTGGGCTTGG
Tn_serine_protease3	TR3170|c0_g1_i1**	yes	AACACTACGCACCCAACTC	GTAAAGATTGGTCTCAGGGTCG
Tn_serine_protease4	TR26648|c1_g1_i1**	yes	TCAATGGTACGGAAACTGGG	GTTGTGGAGAAATGATCGAAGC
Tn_serine_protease5	TR29141|c0_g1_i2**	yes	ATCGCTGTACTGCTTGGATC	TTGGCTTCGTTGTACTGAGG
Tn_serine_protease6	TR20571|c0_g1_i1**	yes	TGGCACAGAGACAAACGAAG	CAGTAAGGATGTGGATCGGTG
Tn_P450_1	TR10805c0|g1_i1**	no	ATCTCGCATACTCGCCATTC	CGAACGGAAGTTGCACATC
Tn_P450_2	TR861|c2_g1_i1**	no	CAGGTTCGTGAAATGTAGCAAG	ACCCTTGGTCTAATTGATAGCC
Tn_P450_3	TR861|c4_g3_i1** TR861|c4_g3_i2** TR861|c4_g3_i3** TR861|c4_g3_i4*,**	no	GTGAAATGCGACAAGACTGC	TGAAAGCCAAATCCCACCC
Tn_P450_4	TR17422|c0_g1_i1** TR17422|c0_g2_i1 TR17422|c0_g3_i1 TR17422|c1_g1_i1 TR17422|c1_g2_i1*,** TR17422|c1_g2_i2	no	TTCCCTTCGATCATAACGCG	CATCCATGTTTAGTGCCAGC
Tn_P450_5	TR17422|c2_g1_i1 TR17422|c2_g1_i2* TR17422|c2_g1_i3 TR17422|c2_g1_i5 TR17422|c2_g1_i6 TR17422|c2_g1_i7 TR17422|c2_g1_i9 TR17422|c2_g1_i10* TR17422|c2_g1_i12 TR17422|c2_g1_i13 TR17422|c2_g1_i14 TR17422|c2_g1_i16*	yes	GAGGAAGTCGTGAGAGTATTGAAG	CACTGTAGGCGGGTAAATCC
PUTs encoding housekeeping genes
Tn_RP28s	TR23623|c1_g1_i1 TR23623|c1_g1_i2	no	ACCCAGCTATTTCTTTACTCTCG	AGGTCTGTTCGTGTACATGTG
Tn_α-tubulin	TR23468|c0_g1_i1	yes	AAGTTGGAAGTGTCGTATGGG	GATGGAATGTGGCAGATGTTG
*DE contigs identified using Corset matrix
**DE contigs identified using RSEM matrix
