# Supplementary material for: Transcriptome profiling reveals differential gene expression of detoxification enzymes in a hemimetabolous tobacco pest after feeding on jasmonate-silenced Nicotiana attenuata plants
Source: BMC Genomics. 2016 Dec 8;17:1005. doi: 10.1186/s12864-016-3348-0 (PMC5146904; doi:10.1186/s12864-016-3348-0)
Supplement: Additional file 3: Table S2. — Differentially expressed isotigs identified using RSEM estimated abundances. (XLS 40 kb) [file 12864_2016_3348_MOESM3_ESM.xls]

## Sheet: Foglio1
Table S2: Differentially expressed isotigs identified using RSEM estimated abundances
Isotigs up- or down-regulated more than two fold are highlighted in bold
LogFC	FDR	Isotig	Contig	Blast top hit (nr database)
Up-regulated contigs in mirids feeding on JA-impaired irAOC plants
-2.72141	1.9878e-05	TR22087|c2_g1	TR22087|c2_g1_i1	sodium-coupled monocarboxylate transporter 1-like
-1.38762	1.9878e-05	TR23737|c1_g1	TR23737|c1_g1_i1	fatty acyl- reductase cg5065
			TR23737|c1_g1_i2	fatty acyl- reductase cg5065
-1.28978	0.00233228	TR2707|c0_g1	TR2707|c0_g1_i1	PREDICTED: uncharacterized protein LOC103310803
			TR2707|c0_g1_i2	---NA---
			TR2707|c0_g1_i3	---NA---
-1.2052	0.0133969	TR4821|c0_g1	TR4821|c0_g1_i1	pupal cuticle protein 20
-0.935623	0.00663836	TR18955|c0_g1	TR18955|c0_g1_i1	alpha-amylase
			TR18955|c0_g1_i2	alpha-amylase
-0.917087	0.00349065	TR12943|c0_g1	TR12943|c0_g1_i2	hepatic isoform x1
			TR12943|c0_g1_i3	hepatic isoform x1
-0.912174	0.04174	TR19744|c0_g1	TR19744|c0_g1_i1	serpin 12 non-inhibitory serine protease partial
-0.908919	0.0133969	TR10467|c0_g1	TR10467|c0_g1_i1	-NA-
-0.873925	0.00233228	TR23557|c0_g1	TR23557|c0_g1_i1	uricase
			TR23557|c0_g1_i2	uricase
			TR23557|c0_g1_i3	urate partial
-0.873078	0.0695096	TR19552|c0_g1	TR19552|c0_g1_i1	transcription factor dp-1
-0.823355	0.01382	TR17846|c0_g1	TR17846|c0_g1_i1	cysteine dioxygenase type 1
			TR17846|c0_g1_i2	cysteine dioxygenase type 1
-0.801766	0.00146641	TR25886|c0_g1	TR25886|c0_g1_i1	acylpyruvase mitochondrial
			TR25886|c0_g1_i2	acylpyruvase mitochondrial
			TR25886|c0_g1_i3	acylpyruvase mitochondrial
LogFC	FDR	Isotig	Contig	Blast top hit (nr database)
Down-regulated contigs in mirids feeding on JA-impaired irAOC plants
3.06806	0.000228836	TR12204|c0_g2	TR12204|c0_g2_i1	-NA-
2.20246	0.00113776	TR2042|c1_g1	TR2042|c1_g1_i1	-NA-
2.06434	0.0064935	TR6710|c2_g1	TR6710|c2_g1_i1	-NA-
1.98146	0.00361971	TR28241|c2_g1	TR28241|c2_g1_i1	-NA-
1.69893	1.998e-06	TR6710|c0_g1	TR6710|c0_g1_i1	---NA---
			TR6710|c0_g1_i2	bromodomain-containing protein ddb_g0280777-like isoform x15
1.68245	0.0457254	TR15466|c0_g1	TR15466|c0_g1_i1	-NA-
1.56725	0.0247788	TR198|c0_g1	TR198|c0_g1_i1	---NA---
			TR198|c0_g1_i2	---NA---
1.54098	2.20172e-11	TR19620|c0_g1	TR19620|c0_g1_i2	---NA---
			TR19620|c0_g1_i3	---NA---
			TR19620|c0_g1_i5	---NA---
			TR19620|c0_g1_i6	---NA---
			TR19620|c0_g1_i7	---NA---
			TR19620|c0_g1_i8	---NA---
1.52907	1.15e-07	TR10805|c0_g1	TR10805|c0_g1_i1	cytochrome p450 cyp6ay3v2
1.50605	0.00361971	TR25596|c2_g1	TR25596|c2_g1_i1	pancreatic lipase-related protein 2-like
1.478	0.01382	TR20571|c0_g1	TR20571|c0_g1_i1	serine protease
1.47351	8.1e-08	TR861|c2_g1	TR861|c2_g1_i1	probable cytochrome p450 6u1
1.37811	0.04174	TR313|c0_g2	TR313|c0_g2_i1	-NA-
1.37629	0.00848224	TR19514|c0_g1	TR19514|c0_g1_i1	---NA---
			TR19514|c0_g1_i2	---NA---
1.36549	1.15e-07	TR30311|c1_g1	TR30311|c1_g1_i1	neurofilament heavy partial
1.29246	0.00513349	TR29141|c0_g1	TR29141|c0_g1_i2	serine protease
1.28211	7.4205e-05	TR805|c0_g1	TR805|c0_g1_i1	PREDICTED: uncharacterized protein LOC101895840
1.27804	0.000626754	TR17316|c1_g1	TR17316|c1_g1_i1	larval cuticle protein a2b-like
1.27312	0.0247788	TR16801|c0_g3	TR16801|c0_g3_i1	---NA---
			TR16801|c0_g3_i2	---NA---
1.23964	0.000228836	TR26648|c1_g1	TR26648|c1_g1_i1	serine protease
1.21783	0.000381534	TR2197|c0_g1	TR2197|c0_g1_i1	---NA---
			TR2197|c0_g1_i2	---NA---
			TR2197|c0_g1_i3	---NA---
			TR2197|c0_g1_i4	---NA---
1.19405	8.888e-06	TR861|c4_g3	TR861|c4_g3_i1	cytochrome p450
			TR861|c4_g3_i2	cytochrome p450 9e2-like
			TR861|c4_g3_i3	cytochrome p450
			TR861|c4_g3_i4	cytochrome p450 9e2-like
1.18255	7.4205e-05	TR13316|c0_g1	TR13316|c0_g1_i1	-NA-
1.15383	9.7428e-05	TR30311|c0_g1	TR30311|c0_g1_i1	-NA-
1.1451	0.0103631	TR160|c0_g1	TR160|c0_g1_i1	probable atp-dependent rna helicase ddx10
1.10967	0.000534572	TR30311|c1_g2	TR30311|c1_g2_i1	---NA---
			TR30311|c1_g2_i2	---NA---
1.09046	0.000917535	TR3170|c0_g1	TR3170|c0_g1_i1	serine protease
1.08175	0.000100195	TR25580|c0_g1	TR25580|c0_g1_i1	---NA---
			TR25580|c0_g1_i2	---NA---
1.0737	0.00113776	TR8225|c0_g1	TR8225|c0_g1_i1	-NA-
1.04398	0.00361971	TR26626|c1_g1	TR26626|c1_g1_i1	serine protease
0.977444	2.93e-06	TR17422|c1_g2	TR17422|c1_g2_i1	probable cytochrome p450 6a14
			TR17422|c1_g2_i2	probable cytochrome p450 6a14
0.945491	0.0122169	TR15565|c1_g1	TR15565|c1_g1_i2	endoplasmic reticulum-golgi intermediate compartment protein 3
			TR15565|c1_g1_i3	endoplasmic reticulum-golgi intermediate compartment protein 3
			TR15565|c1_g1_i4	---NA---
			TR15565|c1_g1_i5	serine protease
			TR15565|c1_g1_i6	serine protease
0.920104	0.0247788	TR14561|c0_g1	TR14561|c0_g1_i2	---NA---
			TR14561|c0_g1_i3	---NA---
			TR14561|c0_g1_i4	---NA---
			TR14561|c0_g1_i5	---NA---
			TR14561|c0_g1_i6	---NA---
			TR14561|c0_g1_i7	---NA---
