# Supplementary material for: Transcriptome profiling reveals differential gene expression of detoxification enzymes in a hemimetabolous tobacco pest after feeding on jasmonate-silenced Nicotiana attenuata plants
Source: BMC Genomics. 2016 Dec 8;17:1005. doi: 10.1186/s12864-016-3348-0 (PMC5146904; doi:10.1186/s12864-016-3348-0)
Supplement: Additional file 4: Table S3. — Differentially expressed clusters identified using CORSET estimated abundances. (XLS 46 kb) [file 12864_2016_3348_MOESM4_ESM.xls]

## Sheet: Foglio1
Table S3: Differentially expressed clusters identified using CORSET estimated abundances
Clusters up- or down-regulated more than two fold are highlighted in bold
LogFC	FDR	Corset cluster	Contig	Blast top hit (nr database)
Up-regulated contigs in mirids feeding on JA-impaired irAOC plants
-2.72197	1.26e-05	Cluster-8272.0	TR11068|c0_g2_i1	-NA-
-2.13632	0.0400037	Cluster-20205.0	TR2183|c1_g1_i1	alpha-l-fucosidase-like
-1.75202	0.00433754	Cluster-18455.0	TR20768|c0_g1_i3	-NA-
-1.44022	0.000246712	Cluster-27200.0	TR2707|c0_g1_i2	PREDICTED: uncharacterized protein LOC103310803
			TR5297|c0_g1_i1	-NA-
-1.38811	2.31e-05	Cluster-32285.0	TR23737|c1_g1_i1	fatty acyl- reductase cg5065
			TR21708|c0_g1_i1	-NA-
-1.22139	0.0309448	Cluster-16111.0	TR2458|c6_g2_i5	-NA-
-1.20538	0.0130029	Cluster-2415.0	TR11657|c0_g1_i1	-NA-
-1.02568	0.000120693	Cluster-27197.1	TR11741|c0_g1_i1	-NA-
-0.936415	0.00502076	Cluster-30059.0	TR18955|c0_g1_i1	alpha-amylase
			TR25548|c0_g1_i1	-NA-
-0.912657	0.0417936	Cluster-18708.0	TR22649|c0_g1_i1	retrovirus-related gag-pol polyprotein
-0.909682	0.0129436	Cluster-11835.0	TR15459|c2_g1_i1	-NA-
-0.874664	0.00163738	Cluster-2669.0	TR23557|c0_g1_i1	uricase
			TR23557|c0_g1_i3	urate partial
			TR5524|c0_g1_i1	-NA-
-0.810061	0.0099276	Cluster-18922.0	TR17846|c0_g1_i2	cysteine dioxygenase type 1
-0.80256	0.00161659	Cluster-30298.0	TR25886|c0_g1_i1	acylpyruvase mitochondrial
			TR25886|c0_g1_i3	acylpyruvase mitochondrial
			TR16906|c0_g1_i1	-NA-
-0.760853	0.0417936	Cluster-27567.2	TR4886|c0_g1_i2	-NA-
LogFC	FDR	Corset cluster	Contig	Blast top hit (nr database)
Down-regulated contigs in mirids feeding on JA-impaired irAOC plants
2.62924	0.00112437	Cluster-22919.0	TR4932|c0_g1_i1	trna (uracil -c )-methyltransferase homolog
			TR10345|c0_g1_i1	-NA-
2.32159	1.9e-08	Cluster-13974.1	TR5546|c0_g1_i1	pupal cuticle protein
2.20127	0.000656112	Cluster-18189.0	TR29978|c1_g1_i2	-NA-
2.1939	0.0217052	Cluster-6891.0	TR22746|c0_g1_i1	queuine trna-ribosyltransferase subunit partial
2.06328	0.00556993	Cluster-4400.0	TR1725|c2_g1_i2	histone-lysine n-methyltransferase suv39h2
1.97651	0.0099276	Cluster-7133.1	TR4580|c0_g1_i10	PREDICTED: uncharacterized protein LOC105432508
1.85412	3.82e-09	Cluster-23424.5	TR17422|c2_g1_i10	probable cytochrome p450 6a13
1.69326	1.77e-06	Cluster-31293.1	TR9406|c3_g1_i1	-NA-
1.68149	0.0242069	Cluster-14058.0	TR4758|c0_g1_i1	-NA-
1.63726	5.4e-09	Cluster-27022.0	TR2208|c0_g1_i7	glutathione s-transferase
			TR2208|c0_g1_i8	glutathione s-transferase
1.57763	3.37e-05	Cluster-29364.0	TR26439|c1_g1_i3	regucalcin-like
1.55261	0.0114378	Cluster-31654.0	TR28284|c0_g1_i2	-NA-
1.54022	1.81e-11	Cluster-30413.0	TR19620|c0_g1_i3	-NA-
			TR19620|c0_g1_i2	-NA-
			TR19620|c0_g1_i5	-NA-
			TR19620|c0_g1_i6	-NA-
			TR19620|c0_g1_i7	-NA-
			TR337|c0_g1_i9	serine proteinase stubble
1.52835	8.88e-08	Cluster-16251.0	TR17367|c0_g2_i4	ankyrin isoform j
1.51584	0.0099276	Cluster-20859.3	TR13103|c0_g1_i1	-NA-
1.50516	0.00502076	Cluster-7388.0	TR445|c0_g1_i1	-NA-
1.51387	0.0448612	Cluster-27594.1	TR2480|c0_g1_i3	arrestin homolog
1.47694	0.0122058	Cluster-25809.0	TR30234|c0_g1_i1	-NA-
1.47289	5.25e-08	Cluster-8151.0	TR567|c0_g1_i1	glucose dehydrogenase
1.38986	2.31e-05	Cluster-27510.1	TR861|c4_g3_i4	cytochrome p450 9e2-like
1.37522	0.00813553	Cluster-14020.0	TR19104|c0_g1_i1	-NA-
			TR19514|c0_g1_i1	-NA-
1.36538	1.7e-07	Cluster-30705.0	TR30311|c1_g2_i1	-NA-
1.29167	0.00549104	Cluster-13425.0	TR14440|c0_g1_i1	solute carrier family 25 member 44
1.27742	0.000467542	Cluster-10212.0	TR13233|c0_g1_i3	larval cuticle protein a2b
1.28117	8.87e-05	Cluster-17448.0	TR14646|c0_g1_i1	-NA-
1.23888	0.000234382	Cluster-5585.0	TR11666|c0_g1_i1	-NA-
1.21689	0.000406988	Cluster-31676.0	TR2197|c0_g1_i1	-NA-
			TR2197|c0_g1_i2	-NA-
			TR2197|c0_g1_i3	-NA-
			TR8432|c1_g1_i3	-NA-
1.18177	6.72e-05	Cluster-2149.0	TR23532|c0_g1_i1	-NA-
1.15297	0.000120693	Cluster-22942.0	TR1007|c0_g1_i1	serine threonine-protein phosphatase alpha-2 isoform
1.14404	0.0099276	Cluster-21534.0	TR14244|c0_g1_i1	-NA-
1.1243	3.53e-05	Cluster-30705.1	TR30311|c1_g2_i2	-NA-
1.08961	0.00101571	Cluster-18831.0	TR3654|c0_g2_i2	-NA-
1.07245	0.000322735	Cluster-28107.1	TR19454|c1_g1_i2	hypothetical protein Phum_PHUM299820
1.07311	0.00120002	Cluster-17770.0	TR29073|c0_g1_i1	-NA-
1.04817	0.0768879	Cluster-27510.3	TR11878|c0_g1_i1	-NA-
1.04318	0.00502076	Cluster-9982.0	TR26626|c1_g1_i1	-NA-
0.944899	0.0099276	Cluster-25469.0	TR15565|c1_g1_i3	endoplasmic reticulum-golgi intermediate compartment protein 3
			TR15565|c1_g1_i6	serine protease
			TR15565|c1_g1_i2	endoplasmic reticulum-golgi intermediate compartment protein 3
			TR25144|c0_g1_i1	isoform a
0.931981	3.37e-05	Cluster-28893.1	TR17422|c1_g2_i1	probable cytochrome p450 6a14
			TR24664|c0_g1_i2	myelin expression factor 2 isoform x1
0.901609	0.0453075	Cluster-12843.0	TR4122|c0_g1_i1	-NA-
0.892147	0.011592	Cluster-26039.2	TR16330|c1_g3_i7	glycosyl hydrolase
0.880306	0.0332013	Cluster-12757.1	TR14561|c0_g1_i6	-NA-
			TR14561|c0_g1_i4	-NA-
0.767564	0.00419829	Cluster-29594.0	TR7143|c2_g1_i1	udp-glucuronosyltransferase partial
			TR7143|c2_g1_i10	glucosyl glucuronosyl transferase
0.755609	0.0217052	Cluster-29594.5	TR7143|c2_g1_i2	udp-glucuronosyltransferase 2c1
			TR20259|c4_g1_i4	-NA-
0.666265	0.0225183	Cluster-23424.0	TR17422|c2_g1_i2	cytochrome p450
			TR17422|c2_g1_i16	cytochrome p450
